# Supplementary material for: An analysis of equine round pen training videos posted online: Differences between amateur and professional trainers
Source: PLoS One. 2017 Sep 18;12(9):e0184851. doi: 10.1371/journal.pone.0184851 (PMC5602637; doi:10.1371/journal.pone.0184851)
Supplement: S1 Data — (XLSX) [file pone.0184851.s001.xlsx]

## Sheet: Sheet1 (2)
Video number	trainer category	bout1 time spent looking up	b1#transitions	Horse events b1 sum	Horse events b2 sum	Horse events b3 sum	Horse events b4 sum	Horse events b5 sum	Horse events b6 sum	total horse events	Trianer arm movements Bout_1	Trianer arm movements Bout_2	Trianer arm movements Bout_3	Trianer arm movements Bout_4	Trianer arm movements Bout_5	Trianer arm movements Bout_6	total arm movements	order	total horse events/bout	total horse events/min	trainer arm movements/bout	total arm movements/min	horse trans/min	horse trans/bout	nofbouts	totalduration chase	total transitions	total time looking up	total conflict behaviours	conflict behaviours per bout	Time Walking	Time Trot	Time Canter/gallop	Time Standing	Time Standing/stopped	Time Following	Time walking/bout (sec)	time trotting/bout (sec)	time in canter/bout (sec)	time standing/bout chasing phase (sec)	time standing/ bout non-chasing phase (sec)	time following/bout (sec)	Arm movements bout 1	Conflict behaviours bout 1	Walking bout 1	Trot bout 1	Canter/gallop bout 1	Standing chasing phase bout 1	Standing/stopped non-chasing phase bout 1
1	Amatuers	57	12	9	2	2	0	0	0	13	0	1	1				2	27	4.33333	3.04688	0.666667	0.46875	5.39062	7.66667	3	256	23	105	0	0	177	30	3	26	34	6	59	10	1	8.66667	11.3333	2	0	0	85	14	0	21	24
2	Amatuers	25	5	7	10	8	0	0	0	25	2	2	2				6	84	8.33333	13.0435	2	3.13043	1.04348	0.666667	3	115	2	105	0	0	67	36	3	10	32	9	22.3333	12	1	3.33333	10.6667	3	2	0	21	12	0	0	15
3	Amatuers	96	15	1	1	0	1	0	0	3	3	1	0	0			4	123	0.75	1.125	1	1.5	8.25	5.5	4	160	22	160	0	0	28	173	28	1	45	0	7	43.25	7	0.25	11.25	0	3	0	9	59	28	0	14
4	Amatuers	17	5	0	0	0	0	0	0	0	5	6	6				17	163	0	0	5.66667	12.439	8.78049	4	3	82	12	51	0	0	4	33	20	3	132	18	1.33333	11	6.66667	1	44	6	5	0	3	5	14	3	22
5	Amatuers	65	8	7	3	0	0	0	0	10	1	1					2	202	5	5.88235	1	1.17647	7.05882	6	2	102	12	102	7	3.5	0	42	26	2	29	0	0	21	13	1	14.5	0	1	5	0	18	13	2	17
6	Amatuers	111	20	5	3	0	0	0	0	8	2	1					3	221	4	3.52941	1.5	1.32353	9.70588	11	2	136	22	136	3	1.5	6	79	43	2	75	90	3	39.5	21.5	1	37.5	45	2	2	6	71	25	2	2
7	Amatuers	116	2	7	6	5	0	0	0	18	0	2	0				2	278	6	5.34653	0.666667	0.594059	2.9703	3.33333	3	202	10	194	8	2.66667	3	34	164	0	8	0	1	11.3333	54.6667	0	2.66667	0	0	2	0	7	109	0	1
8	Amatuers	30	1	4	6	0	0	0	0	10	4	0					4	316	5	9.23077	2	3.69231	2.76923	1.5	2	65	3	65	1	0.5	0	63	0	2	77	9	0	31.5	0	1	38.5	4.5	4	1	0	30	0	0	24
9	Amatuers	54	6	8	3	8	0	0	0	19	4	0	2				6	335	6.33333	7.80822	2	2.46575	4.93151	4	3	146	12	145	1	0.333333	21	112	0	1	109	41	7	37.3333	0	0.333333	36.3333	13.6667	4	0	9	44	0	0	7
10	Amatuers	32	5	6	2	0	0	0	0	8	1	0	0	0	0		1	354	1.6	4.89796	0.2	0.612245	6.12245	2	5	98	10	67	3	0.6	0	36	52	1	97	32	0	7.2	10.4	0.2	19.4	6.4	1	2	0	16	24	1	16
11	Amatuers	82	10	2	3	0	0	0	0	5	11	2					13	412	2.5	2.06897	6.5	5.37931	5.7931	7	2	145	14	134	1	0.5	10	61	65	0	24	0	5	30.5	32.5	0	12	0	11	0	5	20	51	0	14
12	Amatuers	104	1	1	0	0	0	0	0	1	1	0					1	451	0.5	0.41958	0.5	0.41958	1.25874	1.5	2	143	3	138	0	0	1	9	133	0	18	44	0.5	4.5	66.5	0	9	22	1	0	1	0	103	0	2
13	Amatuers	16	4	13	0	0	0	0	0	13	1	0	1				2	470	4.33333	8.66667	0.666667	1.33333	4	2	3	90	6	67	0	0	3	32	55	0	38	0	1	10.6667	18.3333	0	12.6667	0	1	0	0	29	51	0	2
14	Amatuers	117	6	5	1	1	0	0	0	7	8	11	3				22	489	2.33333	1.57895	7.33333	4.96241	4.51128	6.66667	3	266	20	264	0	0	73	179	0	7	49	32	24.3333	59.6667	0	2.33333	16.3333	10.6667	8	0	50	60	0	3	12
15	Amatuers	75	10	0	8	11	0	0	0	19	10	6	6				22	509	6.33333	4	7.33333	4.63158	4.63158	7.33333	3	285	22	285	3	1	0	151	120	0	20	19	0	50.3333	40	0	6.66667	6.33333	10	0	0	27	48	0	1
16	Amatuers	82	1	8	8	4	0	0	0	20	3	3	1				7	528	6.66667	6.52174	2.33333	2.28261	1.63043	1.66667	3	184	5	184	2	0.666667	0	190	0	3	79	17	0	63.3333	0	1	26.3333	5.66667	3	1	0	82	0	0	37
17	Amatuers	45	1	0	2	0	0	0	0	2	2	2					4	566	1	0.916031	2	1.83206	2.29008	2.5	2	131	5	129	1	0.5	5	117	11	0	0	0	2.5	58.5	5.5	0	0	0	2	0	0	47	0	0	0
18	Amatuers	14	2	3	13	0	0	0	0	16	0	8					8	625	8	6.57534	4	3.28767	4.52055	5.5	2	146	11	136	9	4.5	4	42	80	0	42	4	2	21	40	0	21	2	0	1	0	15	5	0	21
19	Amatuers	58	7	4	0	0	0	0	0	4	7	9					16	797	2	2.44898	8	9.79592	8.57143	7	2	98	14	98	1	0.5	26	40	16	18	44	68	13	20	8	9	22	34	7	1	16	25	12	6	19
20	Amatuers	37	5	2	3	1	0	0	0	6	5	1	2				8	816	2	4.04494	2.66667	5.39326	6.74157	3.33333	3	89	10	89	3	1	21	62	0	6	55	51	7	20.6667	0	2	18.3333	17	5	1	19	18	0	0	16
21	Amatuers	86	8	12	0	5	5	0	2	24	8	1	4	8	2	4	27	835	4	6.69767	4.5	7.53488	5.86047	3.5	6	215	21	215	17	2.83333	28	28	147	3	45	102	4.66667	4.66667	24.5	0.5	7.5	17	8	10	8	4	55	3	2
22	Amatuers	167	9	22	3	0	0	0	0	25	3	6					9	876	12.5	6.25	4.5	2.25	4	8	2	240	16	235	5	2.5	10	207	53	0	72	5	5	103.5	26.5	0	36	2.5	3	5	10	162	26	0	33
23	Amatuers	34	4	0	0	0	0	0	0	0	0	0					0	976	0	0	0	0	7.92453	3.5	2	53	7	53	0	0	3	19	24	0	33	10	1.5	9.5	12	0	16.5	5	0	0	0	12	15	0	22
24	Amatuers	129	9	17	2	0	0	0	0	19	0	0					0	996	9.5	6.47727	0	0	5.45455	8	2	176	16	170	8	4	7	138	19	9	18	0	3.5	69	9.5	4.5	9	0	0	6	4	113	5	4	11
25	Professionals	16	1	0	1	4	0	0	0	5	2	5	8				15	7	1.66667	2.63158	5	7.89474	7.89474	5	3	114	15	111	0	0	3	25	84	2	91	52	1	8.33333	28	0.666667	30.3333	17.3333	2	0	0	1	15	0	20
26	Professionals	52	7	1	2	0	0	0	0	3	6	5	3	6			20	46	0.75	1.08434	5	7.22892	7.22892	5	4	166	20	166	0	0	0	37	126	0	70	38	0	9.25	31.5	0	17.5	9.5	6	0	0	19	33	0	16
27	Professionals	9	4	4	13	21	0	0	0	38	0	7	7				14	65	12.6667	12.7374	4.66667	4.69274	1.00559	1	3	179	3	149	4	1.33333	8	96	64	0	65	6	2.66667	32	21.3333	0	21.6667	2	0	0	6	14	0	0	28
28	Professionals	120	17	7	3	4	0	3	1	18	2	0	10	0	3	1	16	103	3	4.65517	2.66667	4.13793	8.53448	5.5	6	232	33	282	4	0.666667	22	88	167	6	81	0	3.66667	14.6667	27.8333	1	13.5	0	2	3	7	43	61	6	9
29	Professionals	28	3	2	1	0	0	0	0	3	3	2	0				5	143	1	3.46154	1.66667	5.76923	9.23077	2.66667	3	52	8	52	0	0	10	9	33	0	113	27	3.33333	3	11	0	37.6667	9	3	0	5	4	19	0	56
30	Professionals	75	10	7	5	12	0	0	0	24	10	6	8				24	240	8	9.0566	8	9.0566	6.03774	5.33333	3	159	16	159	1	0.333333	36	27	87	9	16	44	12	9	29	3	5.33333	14.6667	10	0	19	23	26	9	2
31	Professionals	39	4	2	1	0	1	0	0	4	8	3	1	0			12	259	1	3.15789	3	9.47368	11.8421	3.75	4	76	15	76	2	0.5	15	44	19	0	238	16	3.75	11	4.75	0	59.5	4	8	2	0	32	7	0	106
32	Professionals	23	6	0	3	0	0	0	0	3	0	0	2				2	297	1	2.16867	0.666667	1.44578	12.2892	5.66667	3	83	17	83	2	0.666667	12	55	11	5	116	183	4	18.3333	3.66667	1.66667	38.6667	61	0	0	0	15	5	3	38
33	Professionals	85	11	13	1	2	0	0	0	16	0	0	0	0	0		0	374	3.2	7.11111	0	0	9.33333	4.2	5	135	21	135	4	0.8	8	66	20	15	35	5	1.6	13.2	4	3	7	1	0	3	0	37	13	9	7
34	Professionals	84	14	0	0	0	0	0	0	0	1	1					2	393	0	0	1	0.909091	9.54545	10.5	2	132	21	130	0	0	17	39	56	0	70	46	8.5	19.5	28	0	35	23	1	0	16	22	28	0	33
35	Professionals	18	4	1	0	0	1	0	0	2	0	0	0	0			0	432	0.5	2.6087	0	0	9.13043	1.75	4	46	7	46	0	0	3	36	0	2	81	26	0.75	9	0	0.5	20.25	6.5	0	0	3	12	0	2	8
36	Professionals	40	4	1	1	0	3	4	0	9	0	0	0	0	1		1	586	1.8	3.15789	0.2	0.350877	8.42105	4.8	5	171	24	172	0	0	4	68	96	2	147	5	0.8	13.6	19.2	0.4	29.4	1	0	0	0	12	28	0	14
37	Professionals	130	16	12	0	0	0	0	0	12	0	0					0	606	6	5.10638	0	0	8.08511	9.5	2	141	19	141	6	3	2	65	69	0	55	9	1	32.5	34.5	0	27.5	4.5	0	6	2	58	65	0	0
38	Professionals	32	3	15	0	0	1	0	0	16	1	5	0	4			10	644	4	3.90244	2.5	2.43902	6.82927	7	4	246	28	246	5	1.25	1	116	123	0	73	11	0.25	29	30.75	0	18.25	2.75	1	5	0	28	4	0	0
39	Professionals	86	10	11	7	0	0	0	0	18	14	11					25	663	9	8.1203	12.5	11.2782	6.31579	7	2	133	14	133	0	0	46	40	18	7	6	17	23	20	9	3.5	3	8.5	14	0	9	34	18	3	3
40	Professionals	65	7	2	3	2	0	0	0	7	11	8	5				24	702	2.33333	3.75	8	12.8571	7.5	4.66667	3	112	14	112	2	0.666667	10	57	46	0	13	63	3.33333	19	15.3333	0	4.33333	21	11	1	7	28	30	0	2
41	Professionals	93	6	0	0	0	0	0	0	0	1	1					2	721	0	0	1	0.689655	3.44828	5	2	174	10	171	0	0	20	40	113	0	86	0	10	20	56.5	0	43	0	1	0	2	12	79	0	58
42	Professionals	30	3	1	1	1	2	0	0	5	0	0	0	2			2	740	1.25	2.88462	0.5	1.15385	5.76923	2.5	4	104	10	60	1	0.25	8	82	7	3	32	38	2	20.5	1.75	0.75	8	9.5	0	0	0	28	2	0	7
43	Professionals	29	5	2	1	0	0	0	0	3	1	2	1				4	759	1	2.95082	1.33333	3.93443	9.83607	3.33333	3	61	10	58	0	0	3	45	9	4	89	0	1	15	3	1.33333	29.6667	0	1	0	0	18	7	4	31
44	Professionals	48	6	1	1	0	0	0	0	2	0	1					1	918	1	1.03448	0.5	0.517241	5.17241	5	2	116	10	89	0	0	28	88	0	0	21	0	14	44	0	0	10.5	0	0	0	19	56	0	0	11
45	Professionals	156	9	17	0	0	0	0	0	17	14	2					16	957	8.5	5.3125	8	5	3.75	6	2	192	12	191	3	1.5	54	58	78	0	43	43	27	29	39	0	21.5	21.5	14	3	30	55	69	0	6
		b1 looking	b1#transitions		total transitions	total time looking up			total transitions	total arm movements					total conflict behaviours	total time in canter by category
		9	1		2	46
		167	20		33	285
	step	1.67			log-scale	b/t scale									log-scale	b/t scale
1.30486	constant	3.68719		const	1.86958	6.48556			const	2.48948				const	0.500023	1.64876		0.500023
0.00850561	slope	1.00854		slope	0.00438725	1.0044			slope	0.0157186				slope	0.0103667	1.01042		0.0103667
				P's multiplier adj for const	0.261485	1.29886								P's multiplier adj for const	-0.750729	0.472022		-0.750729
				P's multiplier adj for slope		1								P's multiplier adj for slope		1
					Amatuers	Professionals									Amatuers	Professionals
				constants	6.48556	8.42382								constants	1.64876	0.778251
				slopes	1.0044	1.0044								slopes	1.01042	1.01042
			fitted		fitted Amatuers	fitted Professionals									fitted A	fitted P
		0	3.68719		6.48556	8.42382									1.64876	0.778251
		1.67	3.73994		6.53325	8.48577
		3.34	3.79344		6.5813	8.54817
		5.01	3.84771		6.62969	8.61103
		6.68	3.90275		6.67845	8.67435
		8.35	3.95858		6.72756	8.73814
		10.02	4.01521		6.77703	8.8024
		11.69	4.07265		6.82686	8.86713
		13.36	4.13092		6.87707	8.93233
		15.03	4.19001		6.92764	8.99802
		16.7	4.24995		6.97858	9.06419
		18.37	4.31075		7.0299	9.13084
		20.04	4.37242		7.08159	9.19798
		21.71	4.43497		7.13367	9.26562
		23.38	4.49842		7.18613	9.33376
		25.05	4.56277		7.23897	9.4024
		26.72	4.62804		7.2922	9.47154
		28.39	4.69425		7.34583	9.54119
		30.06	4.76141		7.39985	9.61135
		31.73	4.82952		7.45426	9.68203
		33.4	4.89861		7.50908	9.75323
		35.07	4.96869		7.5643	9.82495
		36.74	5.03977		7.61992	9.8972
		38.41	5.11187		7.67596	9.96998
		40.08	5.185		7.7324	10.0433
		41.75	5.25917		7.78926	10.1171
		43.42	5.33441		7.84654	10.1915
		45.09	5.41072		7.90424	10.2665
		46.76	5.48813		7.96237	10.342
		48.43	5.56664		8.02092	10.418
		50.1	5.64627		8.0799	10.4946
		51.77	5.72705		8.13932	10.5718
		53.44	5.80898		8.19917	10.6496
		55.11	5.89208		8.25947	10.7279
		56.78	5.97637		8.3202	10.8068
		58.45	6.06186		8.38139	10.8862
		60.12	6.14858		8.44302	10.9663
		61.79	6.23654		8.50511	11.0469
		63.46	6.32576		8.56765	11.1282
		65.13	6.41626		8.63065	11.21
		66.8	6.50805		8.69412	11.2924
		68.47	6.60115		8.75805	11.3755
		70.14	6.69558		8.82246	11.4591
		71.81	6.79137		8.88733	11.5434
		73.48	6.88852		8.95269	11.6283
		75.15	6.98707		9.01852	11.7138
		76.82	7.08702		9.08484	11.7999
		78.49	7.18841		9.15165	11.8867
		80.16	7.29125		9.21895	11.9741
		81.83	7.39555		9.28674	12.0622
		83.5	7.50135		9.35503	12.1509
		85.17	7.60866		9.42382	12.2402
		86.84	7.71751		9.49312	12.3302
		88.51	7.82792		9.56293	12.4209
		90.18	7.9399		9.63325	12.5122
		91.85	8.05349		9.70409	12.6042
		93.52	8.1687		9.77545	12.6969
		95.19	8.28556		9.84734	12.7903
		96.86	8.40409		9.91975	12.8843
		98.53	8.52431		9.9927	12.9791
		100.2	8.64626		10.0662	13.0745
		101.87	8.76995		10.1402	13.1707
		103.54	8.89541		10.2148	13.2675
		105.21	9.02267		10.2899	13.3651
		106.88	9.15174		10.3656	13.4634
		108.55	9.28267		10.4418	13.5624
		110.22	9.41546		10.5186	13.6621
		111.89	9.55016		10.5959	13.7626
		113.56	9.68678		10.6738	13.8638
		115.23	9.82535		10.7523	13.9657
		116.9	9.96591		10.8314	14.0684
		118.57	10.1085		10.911	14.1719
		120.24	10.2531		10.9913	14.2761
		121.91	10.3998		11.0721	14.3811
		123.58	10.5485		11.1535	14.4868
		125.25	10.6995		11.2355	14.5934
		126.92	10.8525		11.3182	14.7007
		128.59	11.0078		11.4014	14.8088
		130.26	11.1652		11.4852	14.9177
		131.93	11.325		11.5697	15.0274
		133.6	11.487		11.6548	15.1379
		135.27	11.6513		11.7405	15.2492
		136.94	11.818		11.8268	15.3613
		138.61	11.9871		11.9138	15.4743
		140.28	12.1585		12.0014	15.5881
		141.95	12.3325		12.0896	15.7027
		143.62	12.5089		12.1785	15.8182
		145.29	12.6879		12.2681	15.9345
		146.96	12.8694		12.3583	16.0517
		148.63	13.0535		12.4492	16.1697
		150.3	13.2402		12.5407	16.2886
		151.97	13.4296		12.633	16.4084
		153.64	13.6217		12.7259	16.5291
		155.31	13.8166		12.8194	16.6506
		156.98	14.0143		12.9137	16.7731
		158.65	14.2147		13.0087	16.8964
		160.32	14.4181		13.1043	17.0207
		161.99	14.6244		13.2007	17.1458
		163.66	14.8336		13.2978	17.2719
		165.33	15.0458		13.3956	17.3989
		167	15.261		13.4941	17.5269
		168.67	15.4793		13.5933	17.6558
		170.34	15.7008		13.6933	17.7856
		172.01	15.9254		13.7939	17.9164
		173.68	16.1532		13.8954	18.0481
		175.35	16.3843		13.9976	18.1808
		177.02	16.6187		14.1005	18.3145
		178.69	16.8564		14.2042	18.4492
		180.36	17.0976		14.3086	18.5849
		182.03	17.3422		14.4139	18.7216
		183.7	17.5903		14.5199	18.8592
		185.37	17.8419		14.6266	18.9979
		187.04	18.0971		14.7342	19.1376
		188.71	18.356		14.8425	19.2783
		190.38	18.6186		14.9517	19.4201
		192.05	18.885		15.0616	19.5629
		193.72	19.1552		15.1724	19.7068
		195.39	19.4292		15.284	19.8517
		197.06	19.7071		15.3964	19.9977
		198.73	19.9891		15.5096	20.1447
		200.4	20.275		15.6236	20.2929
		202.07	20.5651		15.7385	20.4421
		203.74	20.8593		15.8542	20.5924
		205.41	21.1577		15.9708	20.7438
		207.08	21.4603		16.0883	20.8964
		208.75	21.7674		16.2066	21.0501
		210.42	22.0788		16.3258	21.2048
		212.09	22.3946		16.4458	21.3608
		213.76	22.715		16.5668	21.5179
		215.43	23.0399		16.6886	21.6761
		217.1	23.3695		16.8113	21.8355
		218.77	23.7039		16.9349	21.9961
		220.44	24.043		17.0595	22.1578
		222.11	24.3869		17.1849	22.3207
		223.78	24.7358		17.3113	22.4849
		225.45	25.0896		17.4386	22.6502
		227.12	25.4486		17.5668	22.8168
		228.79	25.8126		17.696	22.9846
		230.46	26.1819		17.8261	23.1536
		232.13	26.5564		17.9572	23.3239
		233.8	26.9364		18.0893	23.4954
		235.47	27.3217		18.2223	23.6682
		237.14	27.7126		18.3563	23.8422
		238.81	28.109		18.4913	24.0175
		240.48	28.5111		18.6272	24.1941
		242.15	28.919		18.7642	24.3721
		243.82	29.3327		18.9022	24.5513
		245.49	29.7523		19.0412	24.7318
		247.16	30.178		19.1812	24.9137
		248.83	30.6097		19.3223	25.0969
		250.5	31.0476		19.4644	25.2814
		252.17	31.4917		19.6075	25.4674
		253.84	31.9422		19.7517	25.6546
		255.51	32.3992		19.8969	25.8433
		257.18	32.8627		20.0432	26.0333
		258.85	33.3328		20.1906	26.2248
		260.52	33.8097		20.3391	26.4176
		262.19	34.2933		20.4887	26.6119
		263.86	34.7839		20.6393	26.8076
		265.53	35.2815		20.7911	27.0047
		267.2	35.7863		20.944	27.2033
		268.87	36.2982		21.098	27.4033
		270.54	36.8175		21.2532	27.6048
		272.21	37.3442		21.4095	27.8078
		273.88	37.8784		21.5669	28.0123
		275.55	38.4203		21.7255	28.2183
		277.22	38.9699		21.8852	28.4258
		278.89	39.5274		22.0462	28.6349
		280.56	40.0929		22.2083	28.8454
		282.23	40.6665		22.3716	29.0575
		283.9	41.2482		22.5361	29.2712
		285.57	41.8383		22.7018	29.4865
		287.24	42.4368		22.8688	29.7033
		288.91	43.0439		23.037	29.9217
		290.58	43.6597		23.2064	30.1418
		292.25	44.2843		23.377	30.3634
		293.92	44.9178		23.5489	30.5867
		295.59	45.5604		23.7221	30.8116
		297.26	46.2122		23.8965	31.0382
		298.93	46.8733		24.0723	31.2664
		300.6	47.5438		24.2493	31.4964
		302.27	48.224		24.4276	31.728
		303.94	48.9139		24.6072	31.9613
		305.61	49.6136		24.7882	32.1963
		307.28	50.3234		24.9705	32.4331
		308.95	51.0433		25.1541	32.6716
		310.62	51.7735		25.3391	32.9118
		312.29	52.5142		25.5254	33.1539
		313.96	53.2654		25.7131	33.3977
		315.63	54.0274		25.9022	33.6433
		317.3	54.8003		26.0927	33.8907
		318.97	55.5843		26.2845	34.1399
		320.64	56.3794		26.4778	34.3909
		322.31	57.186		26.6725	34.6438
		323.98	58.0041		26.8687	34.8986
		325.65	58.8339		27.0662	35.1552
		327.32	59.6755		27.2653	35.4137
		328.99	60.5292		27.4658	35.6741
		330.66	61.3951		27.6678	35.9365
		332.33	62.2735		27.8712	36.2007
		334	63.1643		28.0762	36.467
[truncated: 2 more columns]
